# Supplementary material for: “How Much is that Player in the Window? The One with the Early Birthday?” Relative Age Influences the Value of the Best Soccer Players, but Not the Best Businesspeople
Source: Front Psychol. 2016 Feb 2;7:84. doi: 10.3389/fpsyg.2016.00084 (PMC4736262; doi:10.3389/fpsyg.2016.00084)
Supplement: Supplementary file 1 [file DataSheet1.XLS]

## Sheet: Soccer Players
The 100 big-5 league players with the highest transfer values
Rank	Name	Birthdate	Estimated value (Mil. €)	Half Year
1	Lionel Messi	2015-06-24	268.05	1
2	Eden Hazard	2015-01-07	142.15	1
3	Christiano Ronaldo	2015-02-05	119	1
4	Neymar Junior	2015-02-05	94.05	1
5	Sergio Aguero	2015-06-02	82.1	1
6	Raheem Sterling	2015-12-08	77.35	2
7	Paul Pogba	2015-03-15	73.8	1
8	Diego Costa	2015-10-07	73.4	2
9	Alexis Sanchez	2015-12-19	71.2	2
10	James Rodiguez	2015-07-12	65.65	1
11	Luis Suarez	2015-01-24	63	1
12	Antoine Griezmann	2015-03-21	61.95	1
13	Francesc Fabregas	2015-05-04	61.6	1
14	Isco Alarcon	2015-04-21	60.05	1
15	Harry Kane	2015-07-28	56.2	2
16	Gareth Bale	2015-07-16	53.85	2
17	Philippe Coutinho	2015-06-12	52.95	1
18	Thibaut Courtis	2015-05-11	52.8	1
19	Oscar dos Santos	2015-09-09	49.9	2
20	Karim Benzema	2015-12-19	46.85	2
21	Mario Götze	2015-06-03	44.95	1
22	Koke Resurreccion	2015-01-08	43.25	1
23	Christian Eriksen	2015-02-14	42.2	1
24	Romeu Lukaku	2015-05-13	41.7	1
25	Toni Kroos	2015-01-04	41.65	1
26	Willian Borges	2015-08-09	40.55	2
27	Alvaro Morata	2015-10-23	40.3	2
28	Sergio Busquets	2015-07-16	40	2
29	David Silva	2015-01-08	39.9	1
30	Edison Cavani	2015-02-14	39.6	1
31	Angel di Maria	2015-02-14	38.75	1
32	Kevin de Bruyne	2015-06-28	38.55	1
33	Wayne Rooney	2015-10-24	37.7	2
34	Marco Verratti	2015-11-05	37.6	2
35	Nemanja Matic	2015-08-01	37.4	2
36	Robert Lewandowski	2015-08-21	37.3	2
37	Alexandre Lacazette	2015-05-28	37.3	1
38	Thomas Müller	2015-09-13	37.05	2
40	Mesut Özil	2015-10-15	36	2
41	Manuel Neuer	2015-03-27	35.85	1
41	Gonzalo Higuain	2015-12-10	35.8	2
42	Ross Barkley	2015-12-05	35.3	2
43	Yaya Toure	2015-05-13	34.95	1
44	Alex Oxlade-Chamberlain	2015-08-15	34.85	2
45	Jerome Boateng	2015-09-03	34	2
46	Santi Cazorla	2015-12-13	33.8	2
47	Danny Welbeck	2015-11-26	33.7	2
48	Jordan Henderson	2015-06-17	33.5	1
49	Aaron Ramsey	2015-12-26	33.4	2
50	Miralem Pjanic	2015-04-02	33.3	1
51	Sadio Mané	2015-04-10	32.95	1
52	André Gomes	2015-07-30	32.9	2
53	Emre Can	2015-01-12	32.25	1
54	Felipe Anderson	2015-04-15	31.7	1
55	Gerard Piqué	2015-02-02	31.4	1
56	Lucas Moura	2015-08-13	31.3	2
57	Mateo Kovacic	2015-05-06	30.9	1
58	Arturo Vidal	2015-05-22	30.65	1
59	Juan Mata	2015-04-28	30.15	1
60	Jack Wilshere	2015-01-01	29.95	1
61	Alessandro Florenzi	2015-03-11	29.55	1
62	Juan Cuadrado	2015-05-26	29.4	1
63	David Alaba	2015-06-24	29.3	1
64	Ivan Rakitic	2015-03-10	29.1	1
65	Raphael Varane	2015-04-25	28.65	1
66	Marco Reus	2015-05-31	28.25	1
67	Daniel Carvajal	2015-01-11	27.5	1
68	Mauro Icardi	2015-02-19	27.4	1
69	Mats Hummels	2015-12-16	27.4	2
70	Nabil Fekir	2015-07-18	27.3	2
71	Sergio Ramos	2015-03-30	27.1	1
72	Chris Smalling	2015-11-22	26.7	2
73	Olivier Giroud	2015-09-30	26.65	2
74	Vincent Kompany	2015-04-10	26.55	1
75	Carlos Tévez	2015-02-05	26.55	1
76	Marquinhos Aoás	2015-05-14	26.05	1
77	Andrés Iniesta	2015-05-11	26.05	1
78	Rodrigo Moreno	2015-03-06	26.05	1
79	Marcelo Vieira	2015-05-12	25.5	1
80	Wilfried Bony	2015-12-10	25.4	2
81	José María Callejón	2015-02-11	24.9	1
82	Leonardo Bonucci	2015-05-01	24.9	1
83	Juan Bernat	2015-03-01	24.9	1
84	Nabil Bentaleb	2015-11-24	24.8	2
85	Calum Chambers	2015-01-20	24.8	1
86	Thiago Silva	2015-09-22	24.7	2
87	Karim Bellarabi	2015-04-08	24.65	1
88	César Azpilicueta	2015-08-28	24.45	2
89	Ricardo Rodríguez	2015-08-25	24.35	2
90	Heung-Min Son	2015-07-08	24.35	2
91	Kurt Zouma	2015-10-27	24.15	2
92	Daniel Sturridge	2015-09-01	23.85	2
93	Pedro Rodriguez	2015-07-28	23.75	2
94	Luka Modric	2015-09-09	23.45	2
95	David de Gea	2015-11-07	23.4	2
96	Carlos Vela	2015-03-01	23.4	1
97	Daley Blind	2015-03-09	23.2	1
98	Radja Nainggolan	2015-05-04	23	1
99	Luiz Fernandinho	2015-05-04	23	1
100	Antonio Candreva	2015-02-28	22.9	1

## Sheet: Forbes Billionaires
Top 100 Forbes Billionaires
Rank Forbes	Name	Birth date	Net Worth	Half Year
1	Bill Gates	1955-10-28	$77.8 Billion	2
2	Carlos Slim Helu	1940-01-28	$77.1 B	1
3	Warren Buffett	1930-08-30	$72.7 B	2
4	Amancio Ortega	1936-03-28	$64.5 B	1
5	Larry Ellison	1944-08-17	$54.3 B	2
6	Charles Koch	1935-10-01	$42.9 B	2
7	David Koch	1940-05-03	$42.9 B	1
8	Christy Walton	1955-06-09	$41.7 B	1
9	Jim Walton	1948-06-07	$40.6 B	1
10	Liliane Bettencourt	1922-10-21	$40.1 B	2
11	Alice Walton	1949-10-07	$39.4 B	2
12	S. Robson Walton	1944-10-28	$39.1 B	2
13	Bernard Arnault	1949-03-05	$37.2 B	1
14	Michael Bloomberg	1973-02-14	$35.5 B	1
15	Jeff Bezos	1964-01-12	$34.8 B	1
16	Mark Zuckerberg	1984-05-14	$33.4 B	1
17	Li Ka-shing	1928-07-29	$33.3 B	2
18	Sheldon Adelson	1933-08-04	$31.4 B	2
19	Larry Page	1973-03-26	$29.7 B	1
20	Sergey Brin	1973-08-21	$29.2 B	2
21	Georg Schaeffler	1964-10-19	$26.9 B	2
22	Forrest Mars, Jr.	1931-08-16	$26.6 B	2
22	Jacqueline Mars	1939-10-10	$26.6 B	2
22	John Mars	1935-10-15	$26.6 B	2
25	David Thomson	1957-10-12	$25.5 B	2
26	Jorge Paulo Lemann	1939-08-26	$25 B	2
27	Lee Shau Kee	1928-01-29	$24.8 B	1
28	Stefan Persson	1947-10-04	$24.5 B	2
29	George Soros	1930-08-12	$24.2 B	2
29	Wang Jianlin	1954-10-24	$24.2 B	2
31	Carl Icahn	1936-02-16	$23.5 B	1
33	Jack Ma	1964-10-15	$22.7 B	2
34	Prince Alwaleed Bin Talal Alsaud	1955-03-07	$22.6 B	1
35	Steve Ballmer	1956-03-24	$21.5 B	1
35	Phil Knight	1938-02-24	$21.5 B	1
37	Karl Albrecht Jr.	1920-02-20	$21.3 B	1
38	Li Hejun	1967-08-01	$21.1 B	2
39	Mukesh Ambani	1957-04-19	$21 B	1
40	Leonardo Del Vecchio	1935-05-22	$20.4 B	1
41	Len Blavatnik	1957-06-14	$20.2 B	1
41	Tadashi Yanai	1949-02-07	$20.2 B	1
43	Charles Ergen	1953-03-01	$20.1 B	1
44	Dilip Shanghvi	1955-10-01	$20 B	2
45	Laurene Powell Jobs	1963-11-06	$19.5 B	2
46	Dieter Schwarz	1939-09-24	$19.4 B	2
47	Michael Dell	1965-02-23	$19.2 B	1
48	Azim Premji	1945-07-24	$19.1 B	2
49	Theo Albrecht, Jr.	1922-03-28	$19 B	1
50	Michael Otto	1943-04-12	$18.1 B	1
51	Paul Allen	1953-01-21	$17.5 B	1
53	Anne Cox Chambers	1919-12-01	$17 B	2
54	Susanne Klatten	1962-04-28	$16.8 B	1
55	Pallonji Mistry	1968-07-04	$16.3 B	2
56	Ma Huateng	1971-10-29	$16.1 B	2
57	Patrick Drahi	1963-08-20	$16 B	2
59	Stefan Quandt	1966-05-09	$15.6 B	1
60	Ray Dalio	1949-08-01	$15.4 B	2
61	Vladimir Potanin	1961-01-03	$15.4 B	1
62	Serge Dassault	1925-04-04	$15.3 B	1
62	Robin Li	1968-09-17	$15.3 B	2
64	Donald Bren	1932-05-11	$15.2 B	1
65	Francois Pinault	1962-05-28	$14.9 B	1
66	Shiv Nadar	1945-07-14	$14.8 B	2
67	Aliko Dangote	1957-04-10	$14.7 B	1
68	Mikhail Fridman	1964-04-21	$14.6 B	1
70	Ronald Perelman	1943-01-01	$14.5 B	1
71	Cheng Yu-tung	1925-08-26	$14.4 B	2
71	Alisher Usmanov	1953-09-09	$14.4 B	2
73	Henry Sy	1924-12-25	$14.2 B	2
73	Viktor Vekselberg	1957-04-14	$14.2 B	1
75	Masayoshi Son	1957-08-11	$14.1 B	2
76	James Simons	1937-11-30	$14 B	2
77	German Larrea Mota Velasco	1941-07-08	$13.9 B	2
77	Rupert Murdoch	1931-03-11	$13.9 B	1
77	Johanna Quandt	1926-06-21	$13.9 B	1
81	Dhanin Chearavanont	1939-01-28	$13.6 B	1
83	Lui Che Woo	1929-08-09	$13.5 B	2
84	Lakshmi Mittal	1950-09-02	$13.5 B	2
85	Abigail Johnson	1961-12-19	$13.4 B	2
86	Luis Carlos Sarmiento	1933-01-27	$13.4 B	1
87	Lei Jun	1969-12-16	$13.2 B	2
87	Charoen Sirivadhanabhakdi	1944-05-02	$13.2 B	1
89	Alexey Mordashov	1965-09-26	$13 B	2
89	Marcel Herrmann Telles	1950-02-23	$13 B	1
91	Gerald Cavendish Grosvenor	1951-12-22	$12.6 B	2
92	Hans Rausing	1926-03-25	$12.5 B	1
93	Jack Taylor	1922-04-14	$12.5 B	1
94	Charles Butt	1938-02-03	$12.3 B	1
95	Gina Rinehart	1954-02-09	$12.3 B	1
96	Vagit Alekperov	1950-09-01	$12.2 B	2
96	Harold Hamm	1945-12-11	$12.2 B	2
96	Patrick Soon-Shiong	1952-07-29	$12.2 B	2
99	Stefano Pessina	1941-06-04	$12.1 B	1
100	Richard Kinder	1944-10-19	$12 B	2
100	Elon Musk	1971-06-28	$12 B	1
100	Stephen Schwarzman	1947-02-14	$12 B	1
103	Klaus-Michael Kuehne	1937-02-06	$11.9 B	1
104	Philip Anschutz	1939-12-28	$11.8 B	2
105	Andrew Beal	1952-11-29	$11.7 B	2
105	Leonid Mikhelson	1955-08-11	$11.7 B	2
